# Supplementary material for: AI-Assisted Fracture Detection in Orthopedic and Trauma Imaging: Where It Works, Where It Fails, and Principles for Safe Clinical Deployment
Source: Diagnostics (Basel). 2026 May 7;16(10):1420. doi: 10.3390/diagnostics16101420 (PMC13206237; doi:10.3390/diagnostics16101420)
Supplement: Supplementary file 1 [file diagnostics-16-01420-s001.zip]

Archive with 1 entries (1 files):
- diagnostics-4196291-supplementary.pdf
